# Supplementary material for: Somatic Mutational Landscape in Mexican Patients: CDH1 Mutations and chr20q13.33 Amplifications Are Associated with Diffuse-Type Gastric Adenocarcinoma
Source: Int J Mol Sci. 2022 Sep 21;23(19):11116. doi: 10.3390/ijms231911116 (PMC9570354; doi:10.3390/ijms231911116)
Supplement: Supplementary file 1 [file ijms-23-11116-s001.zip]

Archive with 1 entries (1 files):
- ijms-1877046-supplementary.pdf
